# Supplementary material for: Influence of Lipstick Application on the Attractiveness of Smile in Women With and Without Malocclusions: An Eye‐Tracking Study
Source: Orthod Craniofac Res. 2025 Jun 7;28(5):836–43. doi: 10.1111/ocr.12947 (PMC12418062; doi:10.1111/ocr.12947)
Supplement: Supplementary file 1 — Data S1. [file OCR-28-836-s001.xlsx]

## Sheet: Planilha1
Supplementary 1. Tukey HDS
		P Value
IOTN 1 WITH LIPSTICK	IOTN 3 WITH LIPSTICK	0.0146154
	IOTN 5 WITH LIPSTICK	5.09356e-07
	IOTN 1 WITHOUT LIPSTICK	0.986281
	IOTN 3 WITHOUT LIPSTICK	0.0024682
	IOTN 5 WITHOUT LIPSTICK	1.1485e-09
IOTN 3 WITH LIPSTICK	IOTN 1 WITH LIPSTICK	0.0146154
	IOTN 5 WITH LIPSTICK	0.201582
	IOTN 1 WITHOUT LIPSTICK	0.0982549
	IOTN 3 WITHOUT LIPSTICK	0.996221
	IOTN 5 WITHOUT LIPSTICK	0.0127279
IOTN 5 WITH LIPSTICK	IOTN 1 WITH LIPSTICK	5.09356e-07
	IOTN 3 WITH LIPSTICK	0.201582
	IOTN 1 WITHOUT LIPSTICK	1.67306e-05
	IOTN 3 WITHOUT LIPSTICK	0.476826
	IOTN 5 WITHOUT LIPSTICK	0.909481
IOTN 1 WITHOUT LIPSTICK	IOTN 1 WITH LIPSTICK	0.986281
	IOTN 3 WITH LIPSTICK	0.0982549
	IOTN 5 WITH LIPSTICK	1.67306e-05
	IOTN 3 WITHOUT LIPSTICK	0.0243345
	IOTN 5 WITHOUT LIPSTICK	6.89457e-08
IOTN 3 WITHOUT LIPSTICK	IOTN 1 WITH LIPSTICK	0.0024682
	IOTN 3 WITH LIPSTICK	0.996221
	IOTN 5 WITH LIPSTICK	0.476826
	IOTN 1 WITHOUT LIPSTICK	0.0243345
	IOTN 5 WITHOUT LIPSTICK	0.0578708
IOTN 5 WITHOUT LIPSTICK	IOTN 1 WITH LIPSTICK	1.1485e-09
	IOTN 3 WITH LIPSTICK	0.0127279
	IOTN 5 WITH LIPSTICK	0.909481
	IOTN 1 WITHOUT LIPSTICK	6.89457e-08
	IOTN 3 WITHOUT LIPSTICK	0.0578708
