# Supplementary material for: Influence of Lipstick Application on the Attractiveness of Smile in Women With and Without Malocclusions: An Eye‐Tracking Study
Source: Orthod Craniofac Res. 2025 Jun 7;28(5):836–43. doi: 10.1111/ocr.12947 (PMC12418062; doi:10.1111/ocr.12947)
Supplement: Supplementary file 2 — Data S2. [file OCR-28-836-s002.xlsx]

## Sheet: Planilha1
Table 4. Comparison between VAS scores and Young and Older models
Youngorelder		Mean	Standard Deviation	P Value
VAS SCORE	Young	39.0343	24.5537	0.70
	Elder	42.043	26.1266
Statistical difference when p < 0.05
